# Supplementary material for: Population growth of microcrustaceans in water from habitats with differing salinities
Source: PeerJ. 2021 Nov 9;9:e12378. doi: 10.7717/peerj.12378 (PMC8588865; doi:10.7717/peerj.12378)
Supplement: Supplemental Information 1 — Each datapoint represents the number of individuals of a particular invertebrate alive on a given day, in a given experimental replicate and treatment. [file peerj-09-12378-s001.txt]

Treatment	Organism	Replicate	Day	Number
WNC	Daphnia	1	0	5
WNC	Daphnia	2	0	5
WNC	Daphnia	3	0	5
WNC	Daphnia	4	0	5
WNC	Daphnia	5	0	5
MRSM	Daphnia	1	0	5
MRSM	Daphnia	2	0	5
MRSM	Daphnia	3	0	5
MRSM	Daphnia	4	0	5
MRSM	Daphnia	5	0	5
WNC	Daphnia	1	1	6
WNC	Daphnia	2	1	2
WNC	Daphnia	3	1	8
WNC	Daphnia	4	1	3
WNC	Daphnia	5	1	6
MRSM	Daphnia	1	1	1
MRSM	Daphnia	2	1	3
MRSM	Daphnia	3	1	3
MRSM	Daphnia	4	1	2
MRSM	Daphnia	5	1	4
WNC	Daphnia	1	2	0
WNC	Daphnia	2	2	2
WNC	Daphnia	3	2	7
WNC	Daphnia	4	2	2
WNC	Daphnia	5	2	4
MRSM	Daphnia	1	2	1
MRSM	Daphnia	2	2	1
MRSM	Daphnia	3	2	2
MRSM	Daphnia	4	2	2
MRSM	Daphnia	5	2	4
WNC	Daphnia	1	3	0
WNC	Daphnia	2	3	4
WNC	Daphnia	3	3	10
WNC	Daphnia	4	3	1
WNC	Daphnia	5	3	4
MRSM	Daphnia	1	3	0
MRSM	Daphnia	2	3	0
MRSM	Daphnia	3	3	2
MRSM	Daphnia	4	3	2
MRSM	Daphnia	5	3	4
WNC	Daphnia	1	4	0
WNC	Daphnia	2	4	4
WNC	Daphnia	3	4	7
WNC	Daphnia	4	4	0
WNC	Daphnia	5	4	4
MRSM	Daphnia	1	4	0
MRSM	Daphnia	2	4	0
MRSM	Daphnia	3	4	2
MRSM	Daphnia	4	4	2
MRSM	Daphnia	5	4	2
WNC	Daphnia	1	5	0
WNC	Daphnia	2	5	1
WNC	Daphnia	3	5	6
WNC	Daphnia	4	5	0
WNC	Daphnia	5	5	4
MRSM	Daphnia	1	5	0
MRSM	Daphnia	2	5	0
MRSM	Daphnia	3	5	1
MRSM	Daphnia	4	5	2
MRSM	Daphnia	5	5	3
WNC	Daphnia	1	6	0
WNC	Daphnia	2	6	6
WNC	Daphnia	3	6	7
WNC	Daphnia	4	6	0
WNC	Daphnia	5	6	10
MRSM	Daphnia	1	6	0
MRSM	Daphnia	2	6	0
MRSM	Daphnia	3	6	1
MRSM	Daphnia	4	6	0
MRSM	Daphnia	5	6	2
WNC	Daphnia	1	7	0
WNC	Daphnia	2	7	4
WNC	Daphnia	3	7	3
WNC	Daphnia	4	7	0
WNC	Daphnia	5	7	6
MRSM	Daphnia	1	7	0
MRSM	Daphnia	2	7	0
MRSM	Daphnia	3	7	2
MRSM	Daphnia	4	7	0
MRSM	Daphnia	5	7	2
WNC	Daphnia	1	8	0
WNC	Daphnia	2	8	4
WNC	Daphnia	3	8	5
WNC	Daphnia	4	8	0
WNC	Daphnia	5	8	0
MRSM	Daphnia	1	8	0
MRSM	Daphnia	2	8	0
MRSM	Daphnia	3	8	2
MRSM	Daphnia	4	8	0
MRSM	Daphnia	5	8	0
WNC	Daphnia	1	9	0
WNC	Daphnia	2	9	2
WNC	Daphnia	3	9	7
WNC	Daphnia	4	9	0
WNC	Daphnia	5	9	1
MRSM	Daphnia	1	9	0
MRSM	Daphnia	2	9	0
MRSM	Daphnia	3	9	2
MRSM	Daphnia	4	9	0
MRSM	Daphnia	5	9	0
WNC	Daphnia	1	10	0
WNC	Daphnia	2	10	0
WNC	Daphnia	3	10	5
WNC	Daphnia	4	10	0
WNC	Daphnia	5	10	0
MRSM	Daphnia	1	10	0
MRSM	Daphnia	2	10	0
MRSM	Daphnia	3	10	0
MRSM	Daphnia	4	10	0
MRSM	Daphnia	5	10	0
WNC	Daphnia	1	11	0
WNC	Daphnia	2	11	0
WNC	Daphnia	3	11	5
WNC	Daphnia	4	11	0
WNC	Daphnia	5	11	0
MRSM	Daphnia	1	11	0
MRSM	Daphnia	2	11	0
MRSM	Daphnia	3	11	0
MRSM	Daphnia	4	11	0
MRSM	Daphnia	5	11	0
WNC	Daphnia	1	12	0
WNC	Daphnia	2	12	0
WNC	Daphnia	3	12	4
WNC	Daphnia	4	12	0
WNC	Daphnia	5	12	0
MRSM	Daphnia	1	12	0
MRSM	Daphnia	2	12	0
MRSM	Daphnia	3	12	0
MRSM	Daphnia	4	12	0
MRSM	Daphnia	5	12	0
WNC	Daphnia	1	13	0
WNC	Daphnia	2	13	0
WNC	Daphnia	3	13	6
WNC	Daphnia	4	13	0
WNC	Daphnia	5	13	0
MRSM	Daphnia	1	13	0
MRSM	Daphnia	2	13	0
MRSM	Daphnia	3	13	0
MRSM	Daphnia	4	13	0
MRSM	Daphnia	5	13	0
WNC	Ostracod	1	0	5
WNC	Ostracod	2	0	5
WNC	Ostracod	3	0	5
WNC	Ostracod	4	0	5
WNC	Ostracod	5	0	5
MRSM	Ostracod	1	0	5
MRSM	Ostracod	2	0	5
MRSM	Ostracod	3	0	5
MRSM	Ostracod	4	0	5
MRSM	Ostracod	5	0	5
WNC	Ostracod	1	1	2
WNC	Ostracod	2	1	4
WNC	Ostracod	3	1	4
WNC	Ostracod	4	1	1
WNC	Ostracod	5	1	6
MRSM	Ostracod	1	1	4
MRSM	Ostracod	2	1	5
MRSM	Ostracod	3	1	3
MRSM	Ostracod	4	1	2
MRSM	Ostracod	5	1	4
WNC	Ostracod	1	2	2
WNC	Ostracod	2	2	4
WNC	Ostracod	3	2	4
WNC	Ostracod	4	2	0
WNC	Ostracod	5	2	5
MRSM	Ostracod	1	2	3
MRSM	Ostracod	2	2	4
MRSM	Ostracod	3	2	4
MRSM	Ostracod	4	2	1
MRSM	Ostracod	5	2	4
WNC	Ostracod	1	3	2
WNC	Ostracod	2	3	2
WNC	Ostracod	3	3	4
WNC	Ostracod	4	3	0
WNC	Ostracod	5	3	4
MRSM	Ostracod	1	3	3
MRSM	Ostracod	2	3	5
MRSM	Ostracod	3	3	3
MRSM	Ostracod	4	3	0
MRSM	Ostracod	5	3	2
WNC	Ostracod	1	4	2
WNC	Ostracod	2	4	3
WNC	Ostracod	3	4	2
WNC	Ostracod	4	4	1
WNC	Ostracod	5	4	4
MRSM	Ostracod	1	4	2
MRSM	Ostracod	2	4	4
MRSM	Ostracod	3	4	2
MRSM	Ostracod	4	4	2
MRSM	Ostracod	5	4	3
WNC	Ostracod	1	5	2
WNC	Ostracod	2	5	4
WNC	Ostracod	3	5	3
WNC	Ostracod	4	5	1
WNC	Ostracod	5	5	4
MRSM	Ostracod	1	5	4
MRSM	Ostracod	2	5	4
MRSM	Ostracod	3	5	3
MRSM	Ostracod	4	5	3
MRSM	Ostracod	5	5	4
WNC	Ostracod	1	6	2
WNC	Ostracod	2	6	2
WNC	Ostracod	3	6	4
WNC	Ostracod	4	6	1
WNC	Ostracod	5	6	5
MRSM	Ostracod	1	6	3
MRSM	Ostracod	2	6	5
MRSM	Ostracod	3	6	3
MRSM	Ostracod	4	6	3
MRSM	Ostracod	5	6	4
WNC	Ostracod	1	7	1
WNC	Ostracod	2	7	2
WNC	Ostracod	3	7	0
WNC	Ostracod	4	7	1
WNC	Ostracod	5	7	4
MRSM	Ostracod	1	7	3
MRSM	Ostracod	2	7	4
MRSM	Ostracod	3	7	3
MRSM	Ostracod	4	7	4
MRSM	Ostracod	5	7	6
WNC	Ostracod	1	8	0
WNC	Ostracod	2	8	0
WNC	Ostracod	3	8	0
WNC	Ostracod	4	8	1
WNC	Ostracod	5	8	5
MRSM	Ostracod	1	8	3
MRSM	Ostracod	2	8	2
MRSM	Ostracod	3	8	1
MRSM	Ostracod	4	8	1
MRSM	Ostracod	5	8	4
WNC	Ostracod	1	9	0
WNC	Ostracod	2	9	0
WNC	Ostracod	3	9	0
WNC	Ostracod	4	9	1
WNC	Ostracod	5	9	2
MRSM	Ostracod	1	9	1
MRSM	Ostracod	2	9	1
MRSM	Ostracod	3	9	1
MRSM	Ostracod	4	9	1
MRSM	Ostracod	5	9	3
WNC	Ostracod	1	10	0
WNC	Ostracod	2	10	0
WNC	Ostracod	3	10	0
WNC	Ostracod	4	10	0
WNC	Ostracod	5	10	1
MRSM	Ostracod	1	10	2
MRSM	Ostracod	2	10	0
MRSM	Ostracod	3	10	1
MRSM	Ostracod	4	10	1
MRSM	Ostracod	5	10	1
WNC	Ostracod	1	11	0
WNC	Ostracod	2	11	0
WNC	Ostracod	3	11	0
WNC	Ostracod	4	11	4
WNC	Ostracod	5	11	0
MRSM	Ostracod	1	11	1
MRSM	Ostracod	2	11	0
MRSM	Ostracod	3	11	0
MRSM	Ostracod	4	11	1
MRSM	Ostracod	5	11	4
WNC	Ostracod	1	12	0
WNC	Ostracod	2	12	0
WNC	Ostracod	3	12	0
WNC	Ostracod	4	12	1
WNC	Ostracod	5	12	0
MRSM	Ostracod	1	12	0
MRSM	Ostracod	2	12	0
MRSM	Ostracod	3	12	0
MRSM	Ostracod	4	12	1
MRSM	Ostracod	5	12	2
WNC	Ostracod	1	13	0
WNC	Ostracod	2	13	0
WNC	Ostracod	3	13	0
WNC	Ostracod	4	13	0
WNC	Ostracod	5	13	3
MRSM	Ostracod	1	13	0
MRSM	Ostracod	2	13	0
MRSM	Ostracod	3	13	0
MRSM	Ostracod	4	13	1
MRSM	Ostracod	5	13	5
WNC	copepod	1	0	5
WNC	copepod	2	0	5
WNC	copepod	3	0	5
WNC	copepod	4	0	5
WNC	copepod	5	0	5
MRSM	copepod	1	0	5
MRSM	copepod	2	0	5
MRSM	copepod	3	0	5
MRSM	copepod	4	0	5
MRSM	copepod	5	0	5
WNC	copepod	1	1	4
WNC	copepod	2	1	6
WNC	copepod	3	1	4
WNC	copepod	4	1	2
WNC	copepod	5	1	4
MRSM	copepod	1	1	8
MRSM	copepod	2	1	15
MRSM	copepod	3	1	9
MRSM	copepod	4	1	11
MRSM	copepod	5	1	7
WNC	copepod	1	2	7
WNC	copepod	2	2	5
WNC	copepod	3	2	2
WNC	copepod	4	2	2
WNC	copepod	5	2	2
MRSM	copepod	1	2	5
MRSM	copepod	2	2	12
MRSM	copepod	3	2	6
MRSM	copepod	4	2	11
MRSM	copepod	5	2	7
WNC	copepod	1	3	12
WNC	copepod	2	3	8
WNC	copepod	3	3	6
WNC	copepod	4	3	5
WNC	copepod	5	3	4
MRSM	copepod	1	3	8
MRSM	copepod	2	3	15
MRSM	copepod	3	3	10
MRSM	copepod	4	3	20
MRSM	copepod	5	3	14
WNC	copepod	1	4	11
WNC	copepod	2	4	10
WNC	copepod	3	4	13
WNC	copepod	4	4	12
WNC	copepod	5	4	8
MRSM	copepod	1	4	9
MRSM	copepod	2	4	20
MRSM	copepod	3	4	24
MRSM	copepod	4	4	23
MRSM	copepod	5	4	17
WNC	copepod	1	5	18
WNC	copepod	2	5	9
WNC	copepod	3	5	13
WNC	copepod	4	5	10
WNC	copepod	5	5	12
MRSM	copepod	1	5	18
MRSM	copepod	2	5	34
MRSM	copepod	3	5	24
MRSM	copepod	4	5	48
MRSM	copepod	5	5	31
WNC	copepod	1	6	23
WNC	copepod	2	6	10
WNC	copepod	3	6	15
WNC	copepod	4	6	22
WNC	copepod	5	6	23
MRSM	copepod	1	6	18
MRSM	copepod	2	6	36
MRSM	copepod	3	6	22
MRSM	copepod	4	6	25
MRSM	copepod	5	6	21
WNC	copepod	1	7	24
WNC	copepod	2	7	9
WNC	copepod	3	7	9
WNC	copepod	4	7	18
WNC	copepod	5	7	10
MRSM	copepod	1	7	19
MRSM	copepod	2	7	54
MRSM	copepod	3	7	28
MRSM	copepod	4	7	11
MRSM	copepod	5	7	45
WNC	copepod	1	8	13
WNC	copepod	2	8	4
WNC	copepod	3	8	3
WNC	copepod	4	8	0
WNC	copepod	5	8	13
MRSM	copepod	1	8	23
MRSM	copepod	2	8	0
MRSM	copepod	3	8	32
MRSM	copepod	4	8	34
MRSM	copepod	5	8	51
WNC	copepod	1	9	22
WNC	copepod	2	9	4
WNC	copepod	3	9	9
WNC	copepod	4	9	0
WNC	copepod	5	9	25
MRSM	copepod	1	9	17
MRSM	copepod	2	9	0
MRSM	copepod	3	9	13
MRSM	copepod	4	9	20
MRSM	copepod	5	9	27
WNC	copepod	1	10	16
WNC	copepod	2	10	4
WNC	copepod	3	10	5
WNC	copepod	4	10	0
WNC	copepod	5	10	24
MRSM	copepod	1	10	25
MRSM	copepod	2	10	0
MRSM	copepod	3	10	39
MRSM	copepod	4	10	28
MRSM	copepod	5	10	0
WNC	copepod	1	11	8
WNC	copepod	2	11	3
WNC	copepod	3	11	4
WNC	copepod	4	11	0
WNC	copepod	5	11	29
MRSM	copepod	1	11	16
MRSM	copepod	2	11	0
MRSM	copepod	3	11	22
MRSM	copepod	4	11	31
MRSM	copepod	5	11	0
WNC	copepod	1	12	6
WNC	copepod	2	12	4
WNC	copepod	3	12	2
WNC	copepod	4	12	0
WNC	copepod	5	12	18
MRSM	copepod	1	12	6
MRSM	copepod	2	12	0
MRSM	copepod	3	12	5
MRSM	copepod	4	12	19
MRSM	copepod	5	12	0
WNC	copepod	1	13	7
WNC	copepod	2	13	3
WNC	copepod	3	13	3
WNC	copepod	4	13	0
WNC	copepod	5	13	39
MRSM	copepod	1	13	3
MRSM	copepod	2	13	0
MRSM	copepod	3	13	9
MRSM	copepod	4	13	53
MRSM	copepod	5	13	0
