# Supplementary material for: Population growth of microcrustaceans in water from habitats with differing salinities
Source: PeerJ. 2021 Nov 9;9:e12378. doi: 10.7717/peerj.12378 (PMC8588865; doi:10.7717/peerj.12378)
Supplement: Supplemental Information 2 — Each datapoint represents the number of individuals of a particular invertebrate alive on a given day, in a given experimental replicate and treatment. The information is given for each of two species in each replicate. [file peerj-09-12378-s002.txt]

Treatment	Replicate	Day	Number_daphnia	Number_ostracods	Number_copepods
MRSM	1	0	5	5	NA
MRSM	2	0	5	5	NA
MRSM	3	0	5	5	NA
MRSM	4	0	5	5	NA
MRSM	5	0	5	5	NA
WNC	1	0	5	5	NA
WNC	2	0	5	5	NA
WNC	3	0	5	5	NA
WNC	4	0	5	5	NA
WNC	5	0	5	5	NA
MRSM	1	1	3	4	NA
MRSM	2	1	3	2	NA
MRSM	3	1	4	5	NA
MRSM	4	1	2	2	NA
MRSM	5	1	5	4	NA
WNC	1	1	0	3	NA
WNC	2	1	0	4	NA
WNC	3	1	1	3	NA
WNC	4	1	2	4	NA
WNC	5	1	1	4	NA
MRSM	1	2	4	2	NA
MRSM	2	2	3	3	NA
MRSM	3	2	3	4	NA
MRSM	4	2	3	3	NA
MRSM	5	2	5	2	NA
WNC	1	2	0	1	NA
WNC	2	2	1	2	NA
WNC	3	2	2	3	NA
WNC	4	2	2	4	NA
WNC	5	2	1	3	NA
MRSM	1	3	3	3	NA
MRSM	2	3	3	2	NA
MRSM	3	3	5	2	NA
MRSM	4	3	4	3	NA
MRSM	5	3	4	3	NA
WNC	1	3	0	2	NA
WNC	2	3	0	5	NA
WNC	3	3	1	4	NA
WNC	4	3	1	1	NA
WNC	5	3	1	5	NA
MRSM	1	4	2	4	NA
MRSM	2	4	3	4	NA
MRSM	3	4	3	5	NA
MRSM	4	4	3	4	NA
MRSM	5	4	4	3	NA
WNC	1	4	0	4	NA
WNC	2	4	0	4	NA
WNC	3	4	1	4	NA
WNC	4	4	1	2	NA
WNC	5	4	1	5	NA
MRSM	1	5	3	5	NA
MRSM	2	5	3	4	NA
MRSM	3	5	4	5	NA
MRSM	4	5	4	3	NA
MRSM	5	5	4	4	NA
WNC	1	5	0	4	NA
WNC	2	5	0	4	NA
WNC	3	5	1	5	NA
WNC	4	5	1	3	NA
WNC	5	5	0	2	NA
MRSM	1	6	5	4	NA
MRSM	2	6	3	4	NA
MRSM	3	6	4	4	NA
MRSM	4	6	4	3	NA
MRSM	5	6	4	3	NA
WNC	1	6	0	1	NA
WNC	2	6	0	4	NA
WNC	3	6	0	7	NA
WNC	4	6	0	4	NA
WNC	5	6	0	4	NA
MRSM	1	7	16	4	NA
MRSM	2	7	7	4	NA
MRSM	3	7	27	6	NA
MRSM	4	7	13	3	NA
MRSM	5	7	28	5	NA
WNC	1	7	0	6	NA
WNC	2	7	0	4	NA
WNC	3	7	0	4	NA
WNC	4	7	0	1	NA
WNC	5	7	0	2	NA
MRSM	1	8	20	5	NA
MRSM	2	8	8	7	NA
MRSM	3	8	30	11	NA
MRSM	4	8	8	4	NA
MRSM	5	8	15	5	NA
WNC	1	8	0	5	NA
WNC	2	8	0	3	NA
WNC	3	8	0	5	NA
WNC	4	8	0	2	NA
WNC	5	8	0	5	NA
MRSM	1	9	12	6	NA
MRSM	2	9	18	7	NA
MRSM	3	9	15	9	NA
MRSM	4	9	10	4	NA
MRSM	5	9	11	4	NA
WNC	1	9	0	2	NA
WNC	2	9	0	4	NA
WNC	3	9	0	9	NA
WNC	4	9	0	0	NA
WNC	5	9	0	1	NA
MRSM	1	10	25	9	NA
MRSM	2	10	6	11	NA
MRSM	3	10	8	12	NA
MRSM	4	10	10	3	NA
MRSM	5	10	11	4	NA
WNC	1	10	0	3	NA
WNC	2	10	0	4	NA
WNC	3	10	0	8	NA
WNC	4	10	0	4	NA
WNC	5	10	0	7	NA
MRSM	1	11	23	6	NA
MRSM	2	11	9	5	NA
MRSM	3	11	7	20	NA
MRSM	4	11	11	4	NA
MRSM	5	11	13	7	NA
WNC	1	11	0	10	NA
WNC	2	11	0	4	NA
WNC	3	11	0	7	NA
WNC	4	11	0	2	NA
WNC	5	11	0	3	NA
MRSM	1	12	26	6	NA
MRSM	2	12	6	18	NA
MRSM	3	12	6	20	NA
MRSM	4	12	7	4	NA
MRSM	5	12	6	6	NA
WNC	1	12	0	16	NA
WNC	2	12	0	2	NA
WNC	3	12	0	13	NA
WNC	4	12	0	2	NA
WNC	5	12	0	6	NA
MRSM	1	13	27	17	NA
MRSM	2	13	7	11	NA
MRSM	3	13	5	39	NA
MRSM	4	13	8	6	NA
MRSM	5	13	9	11	NA
WNC	1	13	0	13	NA
WNC	2	13	0	1	NA
WNC	3	13	0	8	NA
WNC	4	13	0	7	NA
WNC	5	13	0	6	NA
MRSM	1	14	31	11	NA
MRSM	2	14	8	17	NA
MRSM	3	14	7	37	NA
MRSM	4	14	7	10	NA
MRSM	5	14	5	21	NA
WNC	1	14	0	4	NA
WNC	2	14	0	0	NA
WNC	3	14	0	16	NA
WNC	4	14	0	0	NA
WNC	5	14	0	0	NA
MRSM	1	15	30	39	NA
MRSM	2	15	5	22	NA
MRSM	3	15	6	56	NA
MRSM	4	15	6	4	NA
MRSM	5	15	8	11	NA
WNC	1	15	0	8	NA
WNC	2	15	0	4	NA
WNC	3	15	0	16	NA
WNC	4	15	0	3	NA
WNC	5	15	0	5	NA
					
MRSM	1	0	5	NA	5
MRSM	2	0	5	NA	5
MRSM	3	0	5	NA	5
MRSM	4	0	5	NA	5
MRSM	5	0	5	NA	5
WNC	1	0	5	NA	5
WNC	2	0	5	NA	5
WNC	3	0	5	NA	5
WNC	4	0	5	NA	5
WNC	5	0	5	NA	5
MRSM	1	1	4	NA	3
MRSM	2	1	2	NA	4
MRSM	3	1	5	NA	5
MRSM	4	1	3	NA	4
MRSM	5	1	3	NA	4
WNC	1	1	2	NA	5
WNC	2	1	3	NA	3
WNC	3	1	2	NA	4
WNC	4	1	1	NA	4
WNC	5	1	1	NA	4
MRSM	1	2	3	NA	4
MRSM	2	2	2	NA	3
MRSM	3	2	4	NA	5
MRSM	4	2	3	NA	3
MRSM	5	2	3	NA	4
WNC	1	2	3	NA	3
WNC	2	2	1	NA	1
WNC	3	2	2	NA	5
WNC	4	2	1	NA	2
WNC	5	2	1	NA	3
MRSM	1	3	2	NA	4
MRSM	2	3	1	NA	2
MRSM	3	3	4	NA	3
MRSM	4	3	2	NA	2
MRSM	5	3	3	NA	3
WNC	1	3	3	NA	5
WNC	2	3	0	NA	1
WNC	3	3	0	NA	2
WNC	4	3	1	NA	0
WNC	5	3	1	NA	0
MRSM	1	4	3	NA	4
MRSM	2	4	1	NA	3
MRSM	3	4	3	NA	2
MRSM	4	4	2	NA	2
MRSM	5	4	3	NA	0
WNC	1	4	3	NA	4
WNC	2	4	2	NA	0
WNC	3	4	0	NA	3
WNC	4	4	1	NA	1
WNC	5	4	1	NA	3
MRSM	1	5	3	NA	3
MRSM	2	5	2	NA	3
MRSM	3	5	2	NA	4
MRSM	4	5	2	NA	5
MRSM	5	5	2	NA	2
WNC	1	5	3	NA	1
WNC	2	5	0	NA	1
WNC	3	5	0	NA	5
WNC	4	5	1	NA	4
WNC	5	5	0	NA	3
MRSM	1	6	3	NA	2
MRSM	2	6	1	NA	2
MRSM	3	6	2	NA	3
MRSM	4	6	3	NA	3
MRSM	5	6	1	NA	3
WNC	1	6	1	NA	2
WNC	2	6	0	NA	2
WNC	3	6	0	NA	3
WNC	4	6	0	NA	4
WNC	5	6	0	NA	1
MRSM	1	7	18	NA	4
MRSM	2	7	0	NA	9
MRSM	3	7	0	NA	1
MRSM	4	7	8	NA	0
MRSM	5	7	10	NA	3
WNC	1	7	0	NA	4
WNC	2	7	0	NA	0
WNC	3	7	0	NA	11
WNC	4	7	0	NA	4
WNC	5	7	0	NA	2
MRSM	1	8	15	NA	4
MRSM	2	8	0	NA	3
MRSM	3	8	0	NA	3
MRSM	4	8	0	NA	8
MRSM	5	8	9	NA	4
WNC	1	8	0	NA	4
WNC	2	8	0	NA	1
WNC	3	8	0	NA	10
WNC	4	8	0	NA	11
WNC	5	8	0	NA	0
MRSM	1	9	21	NA	11
MRSM	2	9	0	NA	2
MRSM	3	9	0	NA	2
MRSM	4	9	1	NA	0
MRSM	5	9	10	NA	8
WNC	1	9	0	NA	3
WNC	2	9	0	NA	2
WNC	3	9	0	NA	12
WNC	4	9	0	NA	1
WNC	5	9	0	NA	3
MRSM	1	10	22	NA	11
MRSM	2	10	0	NA	7
MRSM	3	10	0	NA	6
MRSM	4	10	3	NA	4
MRSM	5	10	8	NA	4
WNC	1	10	0	NA	3
WNC	2	10	0	NA	1
WNC	3	10	0	NA	26
WNC	4	10	0	NA	12
WNC	5	10	0	NA	1
MRSM	1	11	17	NA	7
MRSM	2	11	0	NA	5
MRSM	3	11	0	NA	4
MRSM	4	11	1	NA	0
MRSM	5	11	2	NA	3
WNC	1	11	0	NA	3
WNC	2	11	0	NA	0
WNC	3	11	0	NA	17
WNC	4	11	0	NA	4
WNC	5	11	0	NA	0
MRSM	1	12	23	NA	8
MRSM	2	12	0	NA	4
MRSM	3	12	0	NA	11
MRSM	4	12	0	NA	5
MRSM	5	12	7	NA	5
WNC	1	12	0	NA	4
WNC	2	12	0	NA	3
WNC	3	12	0	NA	25
WNC	4	12	0	NA	4
WNC	5	12	0	NA	0
MRSM	1	13	27	NA	8
MRSM	2	13	0	NA	4
MRSM	3	13	0	NA	6
MRSM	4	13	0	NA	7
MRSM	5	13	9	NA	9
WNC	1	13	0	NA	5
WNC	2	13	0	NA	0
WNC	3	13	0	NA	19
WNC	4	13	0	NA	9
WNC	5	13	0	NA	1
MRSM	1	14	18	NA	7
MRSM	2	14	0	NA	4
MRSM	3	14	0	NA	15
MRSM	4	14	0	NA	4
MRSM	5	14	6	NA	8
WNC	1	14	0	NA	0
WNC	2	14	0	NA	0
WNC	3	14	0	NA	29
WNC	4	14	0	NA	11
WNC	5	14	0	NA	0
MRSM	1	15	24	NA	18
MRSM	2	15	0	NA	6
MRSM	3	15	0	NA	16
MRSM	4	15	0	NA	7
MRSM	5	15	9	NA	19
WNC	1	15	0	NA	11
WNC	2	15	0	NA	0
WNC	3	15	0	NA	28
WNC	4	15	0	NA	0
WNC	5	15	0	NA	0
					
MRSM	1	0	NA	5	5
MRSM	2	0	NA	5	5
MRSM	3	0	NA	5	5
MRSM	4	0	NA	5	5
MRSM	5	0	NA	5	5
WNC	1	0	NA	5	5
WNC	2	0	NA	5	5
WNC	3	0	NA	5	5
WNC	4	0	NA	5	5
WNC	5	0	NA	5	5
MRSM	1	1	NA	5	4
MRSM	2	1	NA	5	5
MRSM	3	1	NA	5	3
MRSM	4	1	NA	5	3
MRSM	5	1	NA	4	3
WNC	1	1	NA	4	0
WNC	2	1	NA	5	1
WNC	3	1	NA	4	2
WNC	4	1	NA	4	3
WNC	5	1	NA	6	3
MRSM	1	2	NA	4	4
MRSM	2	2	NA	4	3
MRSM	3	2	NA	4	3
MRSM	4	2	NA	5	1
MRSM	5	2	NA	4	3
WNC	1	2	NA	3	2
WNC	2	2	NA	4	0
WNC	3	2	NA	5	0
WNC	4	2	NA	5	2
WNC	5	2	NA	5	3
MRSM	1	3	NA	4	1
MRSM	2	3	NA	4	2
MRSM	3	3	NA	4	3
MRSM	4	3	NA	4	3
MRSM	5	3	NA	3	2
WNC	1	3	NA	5	3
WNC	2	3	NA	4	0
WNC	3	3	NA	5	3
WNC	4	3	NA	5	2
WNC	5	3	NA	4	4
MRSM	1	4	NA	5	3
MRSM	2	4	NA	5	3
MRSM	3	4	NA	4	2
MRSM	4	4	NA	3	3
MRSM	5	4	NA	4	2
WNC	1	4	NA	4	2
WNC	2	4	NA	5	3
WNC	3	4	NA	5	2
WNC	4	4	NA	5	1
WNC	5	4	NA	5	3
MRSM	1	5	NA	7	4
MRSM	2	5	NA	5	4
MRSM	3	5	NA	5	2
MRSM	4	5	NA	4	3
MRSM	5	5	NA	5	4
WNC	1	5	NA	5	3
WNC	2	5	NA	4	2
WNC	3	5	NA	6	1
WNC	4	5	NA	5	1
WNC	5	5	NA	5	3
MRSM	1	6	NA	5	3
MRSM	2	6	NA	5	4
MRSM	3	6	NA	4	2
MRSM	4	6	NA	3	2
MRSM	5	6	NA	4	3
WNC	1	6	NA	3	3
WNC	2	6	NA	4	3
WNC	3	6	NA	5	2
WNC	4	6	NA	5	4
WNC	5	6	NA	5	3
MRSM	1	7	NA	10	17
MRSM	2	7	NA	4	12
MRSM	3	7	NA	5	8
MRSM	4	7	NA	6	4
MRSM	5	7	NA	3	0
WNC	1	7	NA	4	0
WNC	2	7	NA	2	0
WNC	3	7	NA	14	0
WNC	4	7	NA	4	2
WNC	5	7	NA	6	3
MRSM	1	8	NA	6	14
MRSM	2	8	NA	2	15
MRSM	3	8	NA	11	11
MRSM	4	8	NA	10	4
MRSM	5	8	NA	4	0
WNC	1	8	NA	3	0
WNC	2	8	NA	7	0
WNC	3	8	NA	8	0
WNC	4	8	NA	5	0
WNC	5	8	NA	6	0
MRSM	1	9	NA	5	21
MRSM	2	9	NA	4	12
MRSM	3	9	NA	21	5
MRSM	4	9	NA	15	4
MRSM	5	9	NA	2	1
WNC	1	9	NA	6	0
WNC	2	9	NA	9	0
WNC	3	9	NA	11	0
WNC	4	9	NA	9	0
WNC	5	9	NA	7	0
MRSM	1	10	NA	8	2
MRSM	2	10	NA	3	16
MRSM	3	10	NA	17	13
MRSM	4	10	NA	7	11
MRSM	5	10	NA	4	0
WNC	1	10	NA	6	0
WNC	2	10	NA	8	0
WNC	3	10	NA	17	0
WNC	4	10	NA	7	0
WNC	5	10	NA	10	0
MRSM	1	11	NA	10	25
MRSM	2	11	NA	3	15
MRSM	3	11	NA	23	14
MRSM	4	11	NA	9	7
MRSM	5	11	NA	6	0
WNC	1	11	NA	2	0
WNC	2	11	NA	3	0
WNC	3	11	NA	9	0
WNC	4	11	NA	8	1
WNC	5	11	NA	15	0
MRSM	1	12	NA	7	32
MRSM	2	12	NA	6	39
MRSM	3	12	NA	57	16
MRSM	4	12	NA	30	12
MRSM	5	12	NA	7	0
WNC	1	12	NA	6	0
WNC	2	12	NA	7	0
WNC	3	12	NA	31	0
WNC	4	12	NA	20	0
WNC	5	12	NA	30	0
MRSM	1	13	NA	7	30
MRSM	2	13	NA	8	26
MRSM	3	13	NA	21	15
MRSM	4	13	NA	9	7
MRSM	5	13	NA	7	0
WNC	1	13	NA	4	0
WNC	2	13	NA	6	0
WNC	3	13	NA	16	0
WNC	4	13	NA	10	0
WNC	5	13	NA	30	0
MRSM	1	14	NA	6	23
MRSM	2	14	NA	10	22
MRSM	3	14	NA	72	8
MRSM	4	14	NA	32	20
MRSM	5	14	NA	6	0
WNC	1	14	NA	2	0
WNC	2	14	NA	5	0
WNC	3	14	NA	23	0
WNC	4	14	NA	12	0
WNC	5	14	NA	18	0
MRSM	1	15	NA	9	30
MRSM	2	15	NA	14	45
MRSM	3	15	NA	96	9
MRSM	4	15	NA	47	10
MRSM	5	15	NA	2	0
WNC	1	15	NA	4	0
WNC	2	15	NA	0	0
WNC	3	15	NA	23	0
WNC	4	15	NA	20	0
WNC	5	15	NA	58	0
